# Supplementary material for: CX3CR1 Is Expressed in Differentiated Human Ciliated Airway Cells and Co-Localizes with Respiratory Syncytial Virus on Cilia in a G Protein-Dependent Manner
Source: PLoS One. 2015 Jun 24;10(6):e0130517. doi: 10.1371/journal.pone.0130517 (PMC4479564; doi:10.1371/journal.pone.0130517)
Supplement: S1 Movie — In this video clip, HAE cells were allowed to differentiate in an ALI culture system for 21 days. As a result of differentiation, beating of the motile cilia of ciliated airway cells can be seen using bright-field microscopy. (ZIP) [file pone.0130517.s004.zip]

Archive with 1 entries (1 files):
- S4 Movie.wmv
